# Supplementary material for: Lessons learned and insights from the implementation of a food and physical activity policy to prevent obesity in Mexican schools: An analysis of nationally representative survey results
Source: PLoS One. 2018 Jun 26;13(6):e0198585. doi: 10.1371/journal.pone.0198585 (PMC6019747; doi:10.1371/journal.pone.0198585)
Supplement: S1 Database — (ZIP) [file pone.0198585.s004.zip]

Archive with 21 entries (18 files):
- Data Base of the project/
- Data Base of the project/parents_ENGLISH.SAV
- __MACOSX/
- __MACOSX/Data Base of the project/
- __MACOSX/Data Base of the project/._parents_ENGLISH.SAV
- Data Base of the project/pon_FAC_ENGLISH.SAV
- __MACOSX/Data Base of the project/._pon_FAC_ENGLISH.SAV
- Data Base of the project/pon_FC_ENGLISH.SAV
- __MACOSX/Data Base of the project/._pon_FC_ENGLISH.SAV
- Data Base of the project/pon_observ2_ENGLISH.SAV
- __MACOSX/Data Base of the project/._pon_observ2_ENGLISH.SAV
- Data Base of the project/principal21_ENGLISH.SAV
- __MACOSX/Data Base of the project/._principal21_ENGLISH.SAV
- Data Base of the project/principal_1_ENGLISH.SAV
- __MACOSX/Data Base of the project/._principal_1_ENGLISH.SAV
- Data Base of the project/principal_ENGLISH.SAV
- __MACOSX/Data Base of the project/._principal_ENGLISH.SAV
- Data Base of the project/teacher_ENGLISH.SAV
- __MACOSX/Data Base of the project/._teacher_ENGLISH.SAV
- Data Base of the project/vendor_ENGLISH.SAV
- __MACOSX/Data Base of the project/._vendor_ENGLISH.SAV
